# Supplementary material for: High Heritabilities for Antibiotic Usage Show Potential to Breed for Disease Resistance in Finishing Pigs
Source: Antibiotics (Basel). 2021 Jul 8;10(7):829. doi: 10.3390/antibiotics10070829 (PMC8300637; doi:10.3390/antibiotics10070829)
Supplement: Supplementary file 1 [file antibiotics-10-00829-s001.zip]

Archive with 1 entries (1 files):
- antibiotics-1279160-supplementary.pdf
